# Supplementary material for: Using Next Generation RAD Sequencing to Isolate Multispecies Microsatellites for Pilosocereus (Cactaceae)
Source: PLoS One. 2015 Nov 11;10(11):e0142602. doi: 10.1371/journal.pone.0142602 (PMC4641700; doi:10.1371/journal.pone.0142602)
Supplement: S3 Table — (XLSX) [file pone.0142602.s003.xlsx]

## Sheet: Sheet1
S3 Table	Pairwise kinship coefficiente of Loiselle et al. 1995 within populations
POPULATION	CRI
Individuals	S6A1	S6A3	S6A4	S6A5	S6A6	S6A7	S6A8	S6A9	S6A10	S6A11	S6A12	S6A13	S6A14	S6A15	S6A16	S6A17	S6A18	S6A19	S6A20	S6A21	S6A22	S6A23	S6A24
S6A3	0.083878
S6A4	0.159314	0.258409
S6A5	0.10467	0.203765	0.243438
S6A6	0.154799	0.075079	0.132633	0.167397
S6A7	0.194226	0.221795	0.243586	0.081653	0.096019
S6A8	0.18854	0.055174	0.112729	0.093849	0	0.12976
S6A9	0.133732	0.089775	0.057922	0.110568	0.08917	0.253768	0.212319
S6A10	0.201119	0.103517	0.107427	0.070665	0.031386	0.052931	0.154534	0.063964
S6A11	0.087721	0.025882	0.119199	0.136082	0.007395	0.046822	0.130544	0.022092	0.10736
S6A12	0.170176	0.036811	0.130128	0.12913	0.107732	0.075633	0.123591	0.122429	0.189816	0.022772
S6A13	0.106097	0.044258	0.030286	0	0.079417	0.136725	0.059513	0.111995	0.05421	0	0.16632
S6A14	0.027044	0.144021	0.183694	0.057524	0.07189	0.14708	0.105631	0.032942	0.028802	0.076338	0.105149	0.058951
S6A15	0.094794	0.193889	0.162035	0.161037	0.03235	0.143303	0.048209	0.047046	0.114433	0.036798	0.065609	0.055174	0.047648
S6A16	0.03596	0.099292	0.049557	0.06644	0	0.08447	0.060902	0.059739	0.037718	0.085254	0.114065	0	0.006696	0.163853
S6A17	0.092006	0.226864	0.195011	0.104604	0	0.122634	0.116947	0.115785	0.075882	0.105536	0.06282	0	0.098504	0.112609	0.196828
S6A18	0.249755	0.026982	0.084536	0.029893	0.097903	0.047922	0.131644	0	0.197868	0.066588	0.238451	0.156491	0.041675	0.091542	0.068472	0.088754
S6A19	0.219243	0.067997	0.143432	0.017263	0.067392	0.249871	0.083251	0.082088	0.077949	0.018195	0.029124	0.072335	0.082689	0.150439	0.091605	0.040361	0.126584
S6A20	0.122325	0.275065	0.22533	0.09916	0	0.242361	0.129385	0.092459	0.052557	0.046447	0.111021	0.118469	0.164587	0.125047	0.101977	0.211667	0.154837	0.106444
S6A21	0.142256	0.188331	0.174167	0.082518	0.2421	0.282069	0	0.130107	0.017146	0.010953	0.130797	0.210856	0.076334	0.10876	0.067245	0.069679	0.06645	0.180538	0.161964
S6A22	0.124385	0.09831	0.048574	0.011813	0	0.137132	0.059919	0.112401	0.108262	0.066389	0.0952	0	0.059358	0.073462	0.1398	0.124319	0.103252	0.072741	0.100994	0.048122
S6A23	0.174712	0.130755	0.134664	0.06214	0	0.133814	0.181772	0.055439	0.087062	0.080953	0.038238	0.135093	0.073921	0.141671	0.208008	0.121001	0.171461	0.230357	0.204965	0.117268	0.010328
S6A24	0.116375	0.240049	0.190617	0.072978	0	0.189718	0.086028	0.046989	0.080423	0.049207	0.028803	0.244635	0.117394	0.081442	0.094861	0.154115	0.150748	0.121641	0.356318	0.319254	0.037106	0.28927
S6A25	0.099245	0.091051	0.184369	0.18337	0.036801	0.09411	0.15995	0.105143	0.101003	0.059131	0.087942	0	0.052099	0.155612	0.078897	0.027653	0.006586	0.029719	0.093735	0.04793	0.060032	0.110359	0.086148
POPULATION	APA1
Individuals	S17A1	S17A2	S17A3	S17A4	S17A5	S17A6	S17A7	S17A8	S17A9	S17A10	S17A11	S17A12	S17A13	S17A14	S17A15	S17A16	S17A17	S17A18	S17A19
S17A2	0.23796
S17A3	0	0.133416
S17A4	0.069177	0.230943	0.14345
S17A5	0.078453	0.186574	0.152725	0.053554
S17A6	0.076094	0.199468	0.145844	0.01247	0.23738
S17A7	0.076086	0.130563	0.16824	0.086951	0.167753	0.097478
S17A8	0.143521	0.144352	0	0.029214	0.074253	0.152478	0.125531
S17A9	0.121616	0.086684	0.052836	0.060954	0.052348	0.077374	0.353968	0.206824
S17A10	0.158877	0.159758	0.082458	0.13249	0.123369	0.099854	0.314776	0.196735	0.306175
S17A11	0.087516	0.124111	0.233315	0.080499	0.179183	0.062476	0.212579	0.083316	0.258109	0.114023
S17A12	0.103315	0.03262	0.088179	0.024772	0.087692	0.095383	0.210496	0.116997	0.184499	0.449404	0.060992
S17A13	0.10305	0.157527	0.159441	0.078152	0.141072	0.18074	0.156588	0.295548	0.166354	0.187339	0.185899	0.058645
S17A14	0	0.038658	0.191576	0.049181	0.139162	0.031363	0.148893	0.053008	0.162625	0.177511	0.126424	0.196641	0.219044
S17A15	0.080254	0.081085	0.118763	0.109	0.100394	0.116587	0.080146	0.201225	0.107794	0.144229	0.216747	0.107374	0.2144	0.045097
S17A16	0.208783	0.120207	0.050596	0.058714	0.175279	0.130268	0.083505	0.097295	0.200561	0.276918	0.112816	0.289549	0	0.163329	0.087672
S17A17	0.184718	0.096142	0	0.05253	0.258503	0.21607	0.220373	0.126874	0.176495	0.259346	0	0.301246	0.014877	0.081824	0.081488	0.317307
S17A18	0.150165	0.18676	0.02774	0.089503	0.098779	0.063777	0.167939	0.289018	0.356521	0.279579	0.161487	0.195167	0.177021	0.134123	0.118462	0.211228	0.205044
S17A19	0.208355	0.191306	0.014404	0.111931	0.192733	0.171989	0.226129	0.239919	0.200133	0.204187	0.040862	0.199713	0.270975	0.045118	0	0.090603	0.263235	0.264445
S17A20	0.057449	0.05828	0.060195	0.086195	0.095471	0.173682	0.146749	0.249946	0.228041	0.139011	0.158178	0.191859	0.245239	0.15028	0.133035	0.011223	0.165973	0.13142	0.350544
Values in bold are between 0.0062 to 0.5, values expected for cousins, half-sibs, and self-sibs.
